# Supplementary material for: Towards more accurate measurement of edge to os distance in low-lying placenta using three dimensional transvaginal ultrasound: an innovative technique
Source: BMC Pregnancy Childbirth. 2018 Dec 4;18:472. doi: 10.1186/s12884-018-2107-4 (PMC6278013; doi:10.1186/s12884-018-2107-4)
Supplement: Supplementary file 1 — Demographic and ultrasonographic data for the study group. The file includes the relevant demographic data for study cases including age group, BMI, gestational age, parity and previous cesarean sections. Also, ultrasonographic parameters related to the study including placental locations, edge to OS diameters by both 2 D and 3 D US and internal os width. (XLS 39 kb) [file 12884_2018_2107_MOESM1_ESM.xls]

## Sheet: 3D VS 2D LOW LYING PLACENTAL LO
Rank	age.group	parity	gest.age	placent.location	mod.location	IO.WIDTH	ETO.2D	ETO.3D	diff.distance	BMI	CS	coded2D	comb.cod2	coded3D	comb.cod3	VAR00002
1	2	2	32	13	2	11.7	15	12.5	2.5	26	2	2	1	2	1	#NULL!
2	3	3	35	24	2	18.1	11	9.7	1.3	24	2	2	1	1	1	#NULL!
3	2	2	37	13	2	18.8	20.1	15.9	4.2	25	1	3	2	2	1	#NULL!
4	2	2	35	3	3	6.4	19.1	3	16.1	27	2	2	1	1	1	#NULL!
5	3	3	36	13	2	12.1	20.7	16.6	4.1	23	1	3	2	2	1	#NULL!
6	3	3	35	24	2	11.1	14.2	9.5	4.7	25	3	2	1	1	1	#NULL!
7	3	0	37	3	3	19.2	35	31.9	3.1	23	0	4	2	4	2	#NULL!
8	2	2	36	13	2	8.7	23.3	21.1	2.2	23	2	3	2	3	2	#NULL!
9	3	3	37	14	2	16.2	33	30.9	2.1	27	1	4	2	4	2	#NULL!
10	3	2	36	13	2	7	12	9.9	2.1	25	2	2	1	1	1	#NULL!
11	2	2	37	14	2	11.4	19.3	17	2.3	29	2	2	1	2	1	#NULL!
12	3	1	36	13	2	15	13	12.9	0.1	25	0	2	1	2	1	#NULL!
13	3	4	34	23	2	13	33	24.9	8.1	30	3	4	2	3	2	#NULL!
14	4	4	34	13	2	18	34.5	19.5	15	28	3	4	2	2	1	#NULL!
15	2	3	30	14	2	19	35	21.2	13.8	27	3	4	2	3	2	#NULL!
16	4	1	36	14	2	14	18	16.3	1.7	28	1	2	1	2	1	#NULL!
17	2	3	35	23	2	7	28.4	22.2	6.2	23	3	3	2	3	2	#NULL!
18	2	0	36	13	2	11	27	23.6	3.4	24	0	3	2	3	2	#NULL!
19	3	4	36	13	2	15	25	29	-4	26	4	3	2	3	2	-4
20	3	5	33	23	2	15	18.4	19.7	-1.3	24	4	2	1	2	1	-1.3
21	2	2	30	13	2	14	11.6	7.3	4.3	27	0	2	1	1	1	#NULL!
22	3	4	31	4	3	18	30.1	19.2	10.9	27	3	4	2	2	1	#NULL!
23	2	3	32	3	3	12	34	18	16	26	0	4	2	2	1	#NULL!
24	1	0	34	13	2	9	28	25.1	2.9	28	0	3	2	3	2	#NULL!
25	3	2	30	24	2	10	11	10	1	22	2	2	1	2	1	#NULL!
26	2	1	29	13	2	13	22	12	10	22	1	3	2	2	1	#NULL!
27	4	4	32	23	2	19	30	13.7	16.3	24	3	3	2	2	1	#NULL!
28	3	2	30	24	2	12	21.9	15.5	6.4	25	2	3	2	2	1	#NULL!
29	3	4	35	24	2	9	25.2	22.8	2.4	30	4	3	2	3	2	#NULL!
30	2	2	33	13	2	6	14	15.2	-1.2	27	2	2	1	2	1	-1.2
31	2	2	32	13	2	8	28.2	27	1.2	30	2	3	2	3	2	#NULL!
32	2	0	31	23	2	8	26.9	20.3	6.6	26	0	3	2	3	2	#NULL!
33	2	3	28	13	2	18	31.8	15.6	16.2	25	2	4	2	2	1	#NULL!
34	2	3	31	13	2	12	27	17	10	26	3	3	2	2	1	#NULL!
35	2	2	30	14	2	10	9.7	9	0.7	28	2	1	1	1	1	#NULL!
36	3	2	34	23	2	12	21	19.8	1.2	28	2	3	2	2	1	#NULL!
37	2	2	33	14	2	17	23.6	13.3	10.3	27	0	3	2	2	1	#NULL!
38	3	2	29	14	2	15	12.6	14.5	-1.9	26	2	2	1	2	1	-1.9
39	3	3	28	3	3	12	26.4	13	13.4	28	2	3	2	2	1	#NULL!
40	2	1	32	3	3	14	32.1	14.3	17.8	26	0	4	2	2	1	#NULL!
41	2	1	35	1	1	14	30.9	29	1.9	27	0	4	2	3	2	#NULL!
42	2	3	36	24	2	15	19	16.2	2.8	23	2	2	1	2	1	#NULL!
43	3	2	29	24	2	8	29.7	28.5	1.2	29	1	3	2	3	2	#NULL!
44	3	1	28	23	2	12	24.3	18	6.3	29	1	3	2	2	1	#NULL!
45	2	0	35	13	2	10	27.8	28.5	-0.7	25	0	3	2	3	2	-0.7
46	2	3	31	13	2	11	12.1	5.2	6.9	23	3	2	1	1	1	#NULL!
47	2	3	28	2	1	13	32	30.6	1.4	23	3	4	2	4	2	#NULL!
48	3	4	30	23	2	22	34	17.7	16.3	27	3	4	2	2	1	#NULL!
49	3	3	33	1	1	14	16.4	16	0.4	25	2	2	1	2	1	#NULL!
50	3	4	32	13	2	22	28	10.2	17.8	26	2	3	2	2	1	#NULL!
51	2	3	35	13	2	16	30.1	17.2	12.9	26	3	4	2	2	1	#NULL!
52	3	4	36	2	1	16	27.2	26	1.2	28	3	3	2	3	2	#NULL!
53	2	2	29	14	2	8	19	19.7	-0.7	22	2	2	1	2	1	-0.7
54	1	2	28	13	2	13	33.3	17	16.3	28	2	4	2	2	1	#NULL!
55	3	4	35	24	2	18	22.3	14.2	8.1	29	1	3	2	2	1	#NULL!
56	2	1	31	13	2	14	16.6	15.4	1.2	27	1	2	1	2	1	#NULL!
57	4	4	28	3	3	23	27	14.3	12.7	28	2	3	2	2	1	#NULL!
58	3	4	30	13	2	9	21.8	19.9	1.9	28	4	3	2	2	1	#NULL!
59	2	2	33	24	2	18	30.2	20.2	10	24	0	4	2	3	2	#NULL!
60	2	2	30	3	3	11	31.7	17.2	14.5	27	2	4	2	2	1	#NULL!
61	2	1	31	13	2	8	27	24.1	2.9	28	0	3	2	3	2	#NULL!
62	2	2	32	1	1	12	25.6	25	0.6	24	1	3	2	3	2	#NULL!
63	2	2	34	13	2	14	17.8	16.9	0.9	27	2	2	1	2	1	#NULL!
64	2	2	30	14	2	15	28.1	22.3	5.8	25	2	3	2	3	2	#NULL!
65	3	3	29	13	2	12	25	17.8	7.2	24	1	3	2	2	1	#NULL!
66	2	0	32	23	2	9	26.3	19.2	7.1	27	0	3	2	2	1	#NULL!
67	3	3	30	14	2	16	33.1	28.9	4.2	26	1	4	2	3	2	#NULL!
68	3	4	35	2	1	17	26.3	26.7	-0.4	25	1	3	2	3	2	-0.4
69	2	2	33	14	2	11	19.5	18.1	1.4	25	1	2	1	2	1	#NULL!
70	2	2	37	14	2	11.4	19.3	17	2.3	30	2	2	1	2	1	#NULL!
71	2	3	35	23	2	7	28.4	22.2	6.2	25	2	3	2	3	2	#NULL!
72	2	3	36	13	2	8	27	23.6	3.4	25	2	3	2	3	2	#NULL!
73	2	1	33	14	2	15	23.6	13.3	10.3	27	0	3	2	2	1	#NULL!
74	2	2	32	4	3	14	32.1	14.3	17.8	25	2	4	2	2	1	#NULL!
75	3	3	35	24	2	17.1	14.2	9.5	4.7	26	2	2	1	1	1	#NULL!
76	2	3	30	14	2	19	35	21.2	13.8	28	3	4	2	3	2	#NULL!
